# Supplementary material for: Emulgels Containing Propolis and Curcumin: The Effect of Type of Vegetable Oil, Poly(Acrylic Acid) and Bioactive Agent on Physicochemical Stability, Mechanical and Rheological Properties
Source: Gels. 2021 Aug 12;7(3):120. doi: 10.3390/gels7030120 (PMC8396026; doi:10.3390/gels7030120)
Supplement: Supplementary file 1 [file gels-07-00120-s001.zip]

Archive with 1 entries (1 files):
- gels-1265031-supplementary.pdf
